# Supplementary material for: Maternal diet quality and associations with body composition and diet quality of preschool children: A longitudinal study
Source: PLoS One. 2023 May 11;18(5):e0284575. doi: 10.1371/journal.pone.0284575 (PMC10174545; doi:10.1371/journal.pone.0284575)
Supplement: S1 Data — (XLSX) [file pone.0284575.s002.xlsx]

## Sheet: bdados_consumo_mae_cca_01042021
IDENTCRI	INCL_EXC	grupo_mae	IDADE_MAE	NFILHOS	OCUPMAE	ESC_MAE	ESC_MAECLAS	RENDBEN_FAM	RENDA_CLAS	SICO	PESO_M	EST_M	IMC_MAE	CLASS_MAE	N_vezes.11	N_vezes.13	N_vezes.14	N_vezes.21	N_vezes.22	N_vezes.23	N_vezes.24	N_vezes.31	N_vezes.32	N_vezes.33	N_vezes.41	N_vezes.42	N_vezes.43	N_vezes.44	N_vezes.51	N_vezes.53	N_vezes.54	N_vezes.61	N_vezes.63	N_vezes.64	N_vezes.72	N_vezes.74	N_vezes.81	N_vezes.82	N_vezes.83	N_vezes.84	N_vezes.91	N_vezes.92	N_vezes.94	N_vezes.101	N_vezes.102	N_vezes.103	N_vezes.104	grupo_mae_n	N_vezes.71
1006	1	DM	27	2	1	4	1	2600	2	1	50.6	1.54	21.3358	2	4	3	0	1	0	0	0	0	0	0	2	0	2	0	2	0	0	4	0	0	3	1	0	3	0	1	0	3	0	4	0	0	0	2	3
1008	1	DM	23	1	1	9	3	1200	2	3	62.6	1.63	23.5613	2	5	4	2	1	0	2	0	3	0	0	0	1	0	0	5	1	0	2	1	0	3	2	0	2	1	3	0	4	0	2	0	0	0	2	3
1022	1	DM	40	5	1	11	4	920	1	1	101.97	1.58	40.8468	4	3	1	4	8	0	0	0	4	0	0	2	0	4	0	4	0	2	1	0	0	4	0	1	1	0	3	0	4	0	2	0	0	0	2	4
1027	1	DM	25	2	1	7	1	1340	2	1	100.28	1.64	37.2844	4	5	4	1	2	0	1	3	3	0	0	3	0	3	1	4	1	3	1	0	0	4	4	0	3	0	7	0	5	1	3	0	0	0	2	4
1032	1	DM	23	3	1	11	4	1100	1	1	62.93	1.6	24.582	2	6	4	1	1	0	0	0	0	0	0	1	0	1	1	5	0	4	3	0	0	4	1	0	2	0	3	0	4	0	2	0	0	0	2	4
1038	1	DM	32	1	1	10	3	3000	2	1	50.3	1.54	21.2093	2	5	2	5	9	0	0	0	3	0	0	4	0	0	0	5	0	0	4	0	0	4	3	0	4	1	7	1	4	0	3	0	0	0	2	4
1042	1	DM	20	1	1	9	3	2208	2	1	70.55	1.59	27.9063	3	5	5	1	2	0	0	0	1	0	0	4	1	0	0	5	0	0	2	0	0	4	4	1	4	0	4	0	5	0	4	0	0	0	2	4
1046	1	DM	38	2	1	4	1	1500	2	1	69.68	1.56	28.6325	3	3	4	4	5	0	1	0	0	0	0	4	0	0	0	4	0	1	2	0	0	5	4	2	2	1	2	0	6	0	6	0	0	0	2	5
1050	1	DM	25	1	1	15	5	1912	2	2	77.6	1.69	27.1699	3	6	1	1	9	0	2	2	1	0	0	3	0	2	0	6	1	2	2	0	0	4	1	0	3	0	1	0	6	0	6	0	0	0	2	4
1053	1	DM	23	1	1	11	4	944	1	1	109.3	1.6	42.6953	4	5	2	5	8	0	0	0	0	0	0	5	0	2	0	6	0	0	4	0	0	5	3	0	5	0	3	1	4	0	4	0	0	0	2	5
1061	1	DM	24	2	0	9	3	937	1	1	70.3	1.5	31.2444	4	6	2	2	7	0	0	0	2	0	0	3	0	1	0	3	1	1	4	0	0	7	4	0	4	1	4	0	6	0	6	0	0	0	2	7
1072	1	DM	38	1	1	11	4	5000	3	1	55.1	1.65	20.2388	2	5	4	2	7	0	1	2	1	0	0	1	2	3	1	5	0	3	2	0	0	6	3	0	4	0	4	0	7	0	4	0	0	0	2	6
1073	1	DM	31	1	1	11	4	1500	2	1	55.47	1.55	23.0884	2	4	0	4	10	0	0	0	5	0	0	0	1	3	0	4	0	3	3	0	0	4	1	0	2	0	4	0	4	0	0	0	0	0	2	4
1074	1	DM	33	1	1	11	4	1600	2	2	98.32	1.67	35.254	4	5	1	5	16	0	0	1	1	0	0	4	2	1	0	4	0	3	4	0	0	4	1	3	3	0	2	0	8	0	3	0	0	0	2	4
2004	1	HAS	35	1	0	7	1	4000	3	1	86.3	1.7	29.8616	3	3	2	4	4	0	0	1	3	0	0	2	0	0	0	4	0	1	0	0	0	3	4	0	2	1	4	0	3	0	2	0	0	0	3	3
2005	1	HAS	31	2	1	8	2	2500	2	1	88.76	1.58	35.5552	4	3	3	2	2	0	0	1	0	0	0	0	1	2	1	2	0	2	1	0	0	3	2	0	4	1	6	0	3	0	4	0	0	0	3	3
2007	1	HAS	41	2	1	8	2	9900	3	1	71.6	1.65	26.2994	3	3	2	2	11	0	2	1	1	0	0	2	1	2	0	5	2	1	1	1	0	3	2	1	1	0	6	0	3	1	1	0	0	0	3	3
2009	1	HAS	46	3	0	11	4	2035	2	1	59.96	1.65	22.0239	2	5	0	3	8	0	1	0	0	0	0	1	1	1	1	5	0	2	3	0	0	6	0	0	0	0	4	0	6	0	0	0	0	0	3	6
2012	1	HAS	39	4	99	6	1	2180	2	1	102.15	1.68	36.1926	4	7	1	0	7	0	0	0	2	0	0	1	0	0	0	4	1	1	4	0	0	4	1	0	3	0	3	0	4	0	3	0	0	0	3	4
2013	1	HAS	24	3	1	11	4	2860	2	2	89	1.6	34.7656	4	5	1	5	1	0	3	0	0	0	0	1	0	0	2	3	1	1	2	0	0	3	2	1	1	0	4	0	3	0	1	0	1	0	3	3
2015	1	HAS	34	2	1	14	5	3000	2	1	60.25	1.62	22.9576	2	4	3	7	5	0	1	0	2	0	0	2	0	3	0	2	1	3	1	0	0	4	3	0	5	0	3	0	4	0	5	0	0	0	3	4
2017	1	HAS	35	4	1	5	1	8000	3	1	70.5	1.65	25.8953	3	4	1	2	9	0	0	0	0	0	0	1	1	1	0	4	0	4	2	0	0	4	3	1	3	2	6	0	4	0	2	1	0	0	3	4
2020	1	HAS	42	1	1	8	2	1600	2	2	51.35	1.64	19.0921	2	3	4	0	3	0	0	0	3	0	0	4	1	0	1	3	0	3	1	0	0	3	2	2	3	0	6	0	3	0	2	1	0	0	3	3
2021	1	HAS	36	3	1	10	3	2960	2	1	64.18	1.49	28.9086	3	5	4	3	14	0	0	0	1	0	0	2	0	3	1	5	0	3	4	0	0	4	2	0	1	0	6	0	4	0	1	0	0	0	3	4
2024	1	HAS	33	3	1	15	5	965	1	1	52.65	1.48	24.0367	2	1	1	4	13	0	0	0	5	0	0	1	0	3	0	8	1	3	0	0	0	3	4	0	1	0	6	0	4	0	3	0	0	0	3	3
2025	1	HAS	31	1	1	11	4	3380	3	1	60.25	1.66	21.8646	2	3	1	3	4	0	0	0	0	0	0	4	1	0	0	3	0	1	3	0	0	3	2	0	4	0	2	0	3	0	4	0	0	0	3	3
3004	1	TAB	40	1	1	11	4	2800	2	1	63.71	1.7	22.045	2	6	2	4	3	0	1	2	0	0	0	1	0	0	0	3	1	0	2	1	0	4	1	0	1	0	7	0	4	0	2	0	0	0	5	4
3006	1	TAB	25	3	1	11	4	1000	1	1	94.75	1.65	34.8026	4	0	1	5	5	0	0	1	1	0	0	1	1	1	1	1	0	2	0	0	0	1	0	0	2	0	5	0	1	0	2	0	0	0	5	1
3010	1	TAB	22	1	0	6	1	2000	2	1	50.75	1.61	19.5787	2	3	2	2	5	0	0	0	1	0	0	0	0	0	0	6	1	0	1	0	0	4	2	1	2	0	3	0	4	0	0	0	0	0	5	4
3027	1	TAB	45	2	1	11	4	2000	2	1	58.97	1.59	23.3258	2	6	2	2	5	0	0	1	2	0	0	1	1	0	1	4	2	2	3	0	0	4	2	0	2	0	3	0	4	0	1	0	0	0	5	4
3029	1	TAB	27	2	1	11	4	2000	2	2	110.8	1.57	44.9511	4	4	2	4	6	0	0	1	0	0	0	2	0	4	0	5	0	3	2	0	0	3	4	0	2	0	5	0	4	0	1	0	0	2	5	3
3036	1	TAB	36	1	1	11	4	2200	2	1	108.26	1.62	41.2513	4	5	3	2	5	0	0	0	0	0	0	2	1	1	0	5	0	2	5	0	0	3	1	0	1	0	9	0	3	0	3	0	0	0	5	3
3038	1	TAB	22	1	0	8	2	954	1	2	47.86	1.58	19.1716	2	8	4	3	8	0	0	0	0	0	0	1	1	1	0	5	0	1	4	0	0	4	3	0	4	0	8	0	6	0	4	0	0	0	5	4
3046	1	TAB	35	3	1	12	5	1958	2	2	86.7	1.65	31.8457	4	6	3	2	7	0	1	1	2	0	0	1	0	1	1	5	0	1	2	0	0	4	2	1	5	0	2	0	4	0	5	0	0	0	5	4
3054	1	TAB	20	1	1	17	5	1300	2	1	133.7	1.69	46.8121	4	2	1	4	6	0	1	2	2	0	0	1	0	1	4	3	0	1	1	0	0	3	0	0	1	2	2	0	3	0	1	0	0	0	5	3
3056	1	TAB	24	2	1	8	2	1765	2	2	86	1.57	34.8899	4	4	3	2	2	0	0	0	2	0	0	1	1	0	0	4	3	1	3	0	0	4	1	1	4	0	4	0	5	0	5	0	0	0	5	4
3057	1	TAB	24	1	1	9	3	3000	2	1	76.3	1.66	27.6891	3	2	2	4	4	0	1	1	1	0	0	0	0	4	0	3	1	3	2	0	0	3	1	0	5	0	4	0	3	0	5	0	0	0	5	3
3067	1	TAB	23	1	1	17	5	4000	3	1	88.36	1.57	35.8473	4	4	1	6	7	0	1	0	1	0	0	2	0	1	0	4	1	3	3	0	0	4	3	0	3	0	3	0	4	0	5	0	0	0	5	4
4004	1	RCIU	26	2	1	9	3	3163	2	1	69.85	1.69	24.4564	2	4	3	4	0	0	1	0	3	0	0	2	0	1	2	3	1	4	2	0	0	3	3	0	0	0	12	0	4	0	1	0	0	0	4	3
4013	1	RCIU	22	1	1	13	5	2250	2	1	73.86	1.55	30.743	4	4	3	4	2	0	0	2	1	0	0	2	1	1	2	5	0	4	3	0	0	4	4	0	1	0	3	0	4	0	2	0	0	0	4	4
4024	1	RCIU	42	9	1	13	5	870	1	2	96.25	1.67	34.5118	4	7	4	1	5	0	1	0	4	0	0	2	0	0	0	3	1	4	2	0	0	5	3	1	5	0	1	0	4	0	5	0	0	0	4	5
4026	1	RCIU	25	1	1	13	5	1000	1	1	88.68	1.54	37.3925	4	2	5	6	0	0	0	0	0	0	0	0	0	3	0	2	1	4	3	0	0	3	3	0	2	0	5	0	3	0	4	0	0	0	4	3
4028	1	RCIU	35	2	1	8	2	1500	2	2	65.23	1.68	23.1115	2	5	3	0	5	0	2	0	0	0	0	0	0	0	0	1	4	3	4	0	0	5	3	0	3	1	4	0	4	0	3	0	0	0	4	5
4029	1	RCIU	43	1	1	14	5	3000	2	2	98.6	1.63	37.1109	4	2	4	1	9	0	0	0	3	0	0	3	1	3	2	6	0	1	0	0	0	5	0	0	2	0	1	0	6	0	2	0	0	0	4	5
4033	1	RCIU	37	1	0	9	3	4000	3	1	65.58	1.65	24.0882	2	5	4	3	2	0	0	2	2	0	0	1	0	0	0	5	0	0	3	0	0	4	3	0	2	0	8	0	4	0	2	0	0	0	4	4
5005	1	CONT	38	5	1	8	2	1290	2	1	90.55	1.63	34.0811	4	3	2	3	2	0	0	0	0	0	0	0	0	1	0	3	1	0	3	0	0	3	1	0	1	1	2	0	3	0	1	0	0	0	1	3
5006	1	CONT	27	1	1	6	1	900	1	1	97.66	1.62	37.2123	4	5	2	0	5	0	0	1	0	0	0	0	0	0	0	4	3	0	1	0	0	4	1	0	4	0	5	0	4	0	5	0	0	0	1	4
5008	1	CONT	35	2	1	8	2	5778	3	1	83.85	1.69	29.3582	3	6	3	1	6	0	0	1	0	0	0	2	1	0	0	6	0	3	1	0	0	4	2	0	1	0	4	0	4	0	3	0	0	0	1	4
5010	1	CONT	46	1	1	11	4	2500	2	2	59.55	1.69	20.8501	2	5	5	0	3	0	0	0	0	0	0	0	0	1	0	5	0	1	3	0	0	4	4	0	5	0	1	0	4	0	5	0	0	0	1	4
5011	1	CONT	42	2	0	9	3	3000	2	1	81.31	1.54	34.2849	4	1	4	3	2	0	0	0	2	0	0	1	1	3	1	1	0	4	2	0	0	3	3	0	2	1	5	0	3	1	1	0	0	1	1	3
5018	1	CONT	24	2	1	17	5	2300	2	1	86.33	1.55	35.9334	4	2	3	7	1	0	0	1	3	0	0	4	1	0	0	2	3	2	1	0	0	1	3	0	4	2	6	0	3	0	3	0	0	0	1	1
5020	1	CONT	47	3	1	8	2	1758	2	1	95.63	1.47	44.2547	4	3	0	3	3	0	1	1	3	0	0	2	0	1	0	3	0	0	2	0	0	3	0	0	0	0	7	0	3	0	1	0	0	0	1	3
5022	1	CONT	33	2	1	16	5	3000	2	2	51.75	1.53	22.1069	2	4	6	4	5	0	0	1	1	0	0	5	0	1	0	3	0	1	0	0	0	3	4	0	3	2	3	0	3	0	1	0	0	1	1	3
5026	1	CONT	38	1	1	11	4	1300	2	2	69.02	1.49	31.0887	4	7	5	0	5	0	0	0	0	0	0	3	0	0	1	5	0	0	3	0	0	5	3	0	4	1	4	0	4	0	5	0	0	0	1	5
5034	1	CONT	28	1	1	9	3	2000	2	2	65.2	1.67	23.3784	2	3	2	3	8	0	0	0	4	0	0	4	1	3	0	4	1	2	3	0	0	3	1	0	5	1	3	0	4	0	4	0	0	0	1	3
5037	1	CONT	23	2	1	11	4	1044	1	2	54.96	1.57	22.2971	2	3	3	6	6	0	0	1	0	0	0	4	2	2	1	2	1	4	1	0	0	3	3	0	5	0	4	0	3	0	5	0	0	0	1	3
5038	1	CONT	40	4	1	15	5	1710	2	1	79.8	1.59	31.5652	4	2	1	0	9	0	1	0	8	0	0	1	0	0	0	3	1	0	2	1	0	3	0	0	0	1	0	0	4	0	0	0	0	0	1	3
5048	1	CONT	43	1	0	11	4	3000	2	1	50	1.49	22.5215	2	4	2	6	2	0	1	0	3	0	0	4	0	0	0	3	0	1	4	0	0	4	2	0	5	2	4	0	4	0	5	0	0	0	1	4
5058	1	CONT	39	3	0	11	4	2200	2	1	77.98	1.62	29.7135	3	4	5	5	7	0	0	1	5	0	0	2	0	2	3	2	1	4	4	0	0	3	3	3	0	1	4	0	3	0	1	0	0	0	1	3
5066	1	CONT	30	2	1	12	5	1000	1	1	80.28	1.48	36.6508	4	4	3	4	3	0	0	0	2	0	0	1	0	2	0	3	1	1	3	0	0	4	2	0	3	0	4	0	4	0	4	0	0	0	1	4
5069	1	CONT	27	2	1	19	5	1000	1	2	42.73	1.63	16.0827	1	2	4	5	7	0	0	2	4	0	0	2	0	2	0	2	0	3	2	1	2	3	2	1	1	2	3	0	3	1	5	0	1	0	1	3
5071	1	CONT	36	2	0	13.6	5	2300	2	1	76.23	1.57	30.9262	4	4	2	1	9	0	0	1	0	0	0	0	0	1	0	4	0	0	3	0	0	4	2	0	1	2	6	0	4	0	1	0	0	0	1	4
5072	1	CONT	32	1	1	8	2	900	1	1	90.5	1.65	33.2415	4	5	1	5	7	0	0	0	3	0	1	0	0	2	0	3	1	2	2	0	0	4	3	0	0	0	5	0	4	0	0	0	0	0	1	4
5073	1	CONT	30	1	1	11	4	500	1	2	80.96	1.54	34.1373	4	5	4	3	1	0	0	0	0	0	0	4	2	0	1	2	0	0	3	0	0	4	2	1	4	0	6	0	4	0	4	0	0	0	1	4
5085	1	CONT	38	1	1	11	4	5000	3	2	71.93	1.61	27.7497	3	3	1	2	7	0	0	1	3	0	0	1	1	1	0	5	0	0	2	0	0	4	0	1	0	0	5	0	6	0	0	0	0	0	1	4
5089	1	CONT	39	2	1	4	1	1300	2	1	78.06	1.53	33.3461	4	3	3	3	0	0	0	0	1	0	0	2	2	0	0	2	0	0	2	0	0	2	1	0	4	0	3	0	2	0	4	0	0	0	1	2
5094	1	CONT	42	3	1	12	5	1175	2	2	74.8	1.56	30.7364	4	4	3	3	4	0	2	0	2	0	0	0	0	4	0	5	0	4	3	1	0	4	3	0	5	0	2	0	4	0	5	0	0	0	1	4
5095	1	CONT	29	2	1	15	5	2500	2	1	105.55	1.64	39.2438	4	2	3	3	5	0	1	0	0	0	0	0	0	3	1	2	2	0	5	1	0	3	2	0	2	0	9	0	4	0	3	0	0	0	1	3
5097	1	CONT	34	2	99	6	1	1280	2	2	75.4	1.59	29.8248	3	3	4	1	2	0	1	1	1	0	0	2	0	1	1	4	1	3	2	1	0	3	2	0	4	0	2	0	4	0	4	0	0	0	1	3
5098	1	CONT	34	2	1	11	4	2700	2	2	101.75	1.62	38.7708	4	5	3	1	5	0	0	0	0	0	0	3	0	0	0	3	1	0	4	0	0	4	2	0	0	0	6	0	4	0	1	0	0	0	1	4
5100	1	CONT	39	3	1	13	5	4300	3	1	123.56	1.61	47.6679	4	4	3	11	10	0	1	0	0	0	0	1	0	0	2	4	3	0	4	0	0	4	5	0	0	0	8	0	4	1	1	0	0	0	1	4
5102	1	CONT	26	2	99	10	3	1560	2	1	84.1	1.63	31.6534	4	6	3	1	7	0	0	0	1	0	0	0	0	2	0	4	0	3	4	0	0	4	3	0	4	1	4	0	4	0	4	0	0	0	1	4
5106	1	CONT	42	1	0	9	3	2500	2	3	68.9	1.56	28.312	3	3	2	2	2	0	0	0	0	0	0	2	0	0	0	3	0	2	2	0	0	3	1	0	1	0	6	0	3	0	1	0	0	0	1	3
5109	1	CONT	28	1	1	9	3	3000	2	1	67.75	1.63	25.4996	3	3	2	6	0	0	1	1	0	0	0	0	1	2	2	3	0	3	2	0	0	4	2	0	4	0	7	0	3	0	3	0	0	0	1	4
5110	1	CONT	38	1	1	11	4	3200	2	1	47.88	1.48	21.859	2	5	1	3	4	0	1	0	3	0	0	2	0	1	0	4	0	1	0	0	0	3	0	1	4	1	6	0	3	0	3	0	0	0	1	3
5111	1	CONT	31	1	0	11	4	5000	3	1	98.56	1.6	38.5	4	6	4	2	5	0	1	1	3	0	0	4	0	0	0	4	0	2	3	0	0	4	3	1	3	0	2	0	4	0	3	0	0	0	1	4
5117	1	CONT	41	3	0	8	2	1100	1	2	80.03	1.54	33.7452	4	3	4	2	4	0	0	0	0	0	0	0	1	0	1	2	1	2	2	0	0	3	0	0	0	0	12	0	3	0	0	0	0	0	1	3
5119	1	CONT	38	2	1	7	1	869	1	1	113.6	1.6	44.375	4	3	5	0	0	0	2	0	0	0	0	0	3	1	0	3	0	1	2	0	0	4	1	0	3	0	2	0	4	0	4	0	0	0	1	4
5124	1	CONT	32	1	1	25	5	954	1	2	104	1.63	39.1434	4	6	4	4	7	0	1	0	2	0	0	1	1	2	3	2	0	1	4	1	2	4	0	2	4	0	4	1	3	0	3	0	0	1	1	4
5130	1	CONT	35	2	1	12	5	3000	2	1	79.8	1.61	30.7858	4	4	1	3	1	0	0	0	1	0	0	2	1	0	1	4	0	3	2	0	0	3	1	1	1	1	8	0	4	0	0	0	0	0	1	3
5139	1	CONT	32	4	0	10	4	916	1	2	133.05	1.61	51.329	4	4	3	3	0	0	1	1	2	0	0	3	0	1	0	5	0	2	3	0	0	4	4	0	2	0	4	0	4	0	1	0	0	1	1	4
5146	1	CONT	34	3	0	12	5	1000	1	1	65.52	1.5	29.12	3	7	2	1	1	0	0	1	3	0	0	3	0	4	0	5	0	3	4	0	0	4	0	1	0	0	6	0	4	0	0	0	0	0	1	4
5150	1	CONT	32	2	1	13	5	2150	2	1	61.2	1.51	26.8409	3	3	4	4	2	0	0	0	4	0	0	2	2	4	1	2	1	4	2	0	0	3	2	0	1	1	9	0	3	0	0	0	0	0	1	3
1021	2	DM	24	1	1	11	4	2000	2	2	64.45	1.68	22.8352	2	#NULL!	#NULL!	#NULL!	#NULL!	#NULL!	#NULL!	#NULL!	#NULL!	#NULL!	#NULL!	#NULL!	#NULL!	#NULL!	#NULL!	#NULL!	#NULL!	#NULL!	#NULL!	#NULL!	#NULL!	#NULL!	#NULL!	#NULL!	#NULL!	#NULL!	#NULL!	#NULL!	#NULL!	#NULL!	#NULL!	#NULL!	#NULL!	#NULL!	#NULL!	#NULL!
1023	2	DM	27	2	0	10	4	1400	2	1	82.06	1.62	31.2681	4	#NULL!	#NULL!	#NULL!	#NULL!	#NULL!	#NULL!	#NULL!	#NULL!	#NULL!	#NULL!	#NULL!	#NULL!	#NULL!	#NULL!	#NULL!	#NULL!	#NULL!	#NULL!	#NULL!	#NULL!	#NULL!	#NULL!	#NULL!	#NULL!	#NULL!	#NULL!	#NULL!	#NULL!	#NULL!	#NULL!	#NULL!	#NULL!	#NULL!	#NULL!	#NULL!
1029	2	DM	34	1	1	12	5	1900	2	1	79.73	1.64	29.6438	3	#NULL!	#NULL!	#NULL!	#NULL!	#NULL!	#NULL!	#NULL!	#NULL!	#NULL!	#NULL!	#NULL!	#NULL!	#NULL!	#NULL!	#NULL!	#NULL!	#NULL!	#NULL!	#NULL!	#NULL!	#NULL!	#NULL!	#NULL!	#NULL!	#NULL!	#NULL!	#NULL!	#NULL!	#NULL!	#NULL!	#NULL!	#NULL!	#NULL!	#NULL!	#NULL!
1037	2	DM	9999	999	1	11	4	0	0	999	61.2	1.56	25.1479	3	#NULL!	#NULL!	#NULL!	#NULL!	#NULL!	#NULL!	#NULL!	#NULL!	#NULL!	#NULL!	#NULL!	#NULL!	#NULL!	#NULL!	#NULL!	#NULL!	#NULL!	#NULL!	#NULL!	#NULL!	#NULL!	#NULL!	#NULL!	#NULL!	#NULL!	#NULL!	#NULL!	#NULL!	#NULL!	#NULL!	#NULL!	#NULL!	#NULL!	#NULL!	#NULL!
1057	2	DM	29	2	0	14	5	1800	2	1	56.75	1.61	21.8934	2	#NULL!	#NULL!	#NULL!	#NULL!	#NULL!	#NULL!	#NULL!	#NULL!	#NULL!	#NULL!	#NULL!	#NULL!	#NULL!	#NULL!	#NULL!	#NULL!	#NULL!	#NULL!	#NULL!	#NULL!	#NULL!	#NULL!	#NULL!	#NULL!	#NULL!	#NULL!	#NULL!	#NULL!	#NULL!	#NULL!	#NULL!	#NULL!	#NULL!	#NULL!	#NULL!
1063	2	DM	33	1	1	15	5	6000	3	1	888	888	0.00112613	0	#NULL!	#NULL!	#NULL!	#NULL!	#NULL!	#NULL!	#NULL!	#NULL!	#NULL!	#NULL!	#NULL!	#NULL!	#NULL!	#NULL!	#NULL!	#NULL!	#NULL!	#NULL!	#NULL!	#NULL!	#NULL!	#NULL!	#NULL!	#NULL!	#NULL!	#NULL!	#NULL!	#NULL!	#NULL!	#NULL!	#NULL!	#NULL!	#NULL!	#NULL!	#NULL!
1069	2	DM	38	2	1	16	5	4000	3	1	888	888	0.00112613	0	#NULL!	#NULL!	#NULL!	#NULL!	#NULL!	#NULL!	#NULL!	#NULL!	#NULL!	#NULL!	#NULL!	#NULL!	#NULL!	#NULL!	#NULL!	#NULL!	#NULL!	#NULL!	#NULL!	#NULL!	#NULL!	#NULL!	#NULL!	#NULL!	#NULL!	#NULL!	#NULL!	#NULL!	#NULL!	#NULL!	#NULL!	#NULL!	#NULL!	#NULL!	#NULL!
1070	2	DM	42	5	1	11	4	1800	2	1	60.83	1.51	26.6787	3	#NULL!	#NULL!	#NULL!	#NULL!	#NULL!	#NULL!	#NULL!	#NULL!	#NULL!	#NULL!	#NULL!	#NULL!	#NULL!	#NULL!	#NULL!	#NULL!	#NULL!	#NULL!	#NULL!	#NULL!	#NULL!	#NULL!	#NULL!	#NULL!	#NULL!	#NULL!	#NULL!	#NULL!	#NULL!	#NULL!	#NULL!	#NULL!	#NULL!	#NULL!	#NULL!
1076	2	DM	25	2	0	7	1	2500	2	2	57.05	1.55	23.7461	2	#NULL!	#NULL!	#NULL!	#NULL!	#NULL!	#NULL!	#NULL!	#NULL!	#NULL!	#NULL!	#NULL!	#NULL!	#NULL!	#NULL!	#NULL!	#NULL!	#NULL!	#NULL!	#NULL!	#NULL!	#NULL!	#NULL!	#NULL!	#NULL!	#NULL!	#NULL!	#NULL!	#NULL!	#NULL!	#NULL!	#NULL!	#NULL!	#NULL!	#NULL!	#NULL!
2003	2	HAS	36	4	1	7	1	2000	2	1	60	1.61	23.1473	2	#NULL!	#NULL!	#NULL!	#NULL!	#NULL!	#NULL!	#NULL!	#NULL!	#NULL!	#NULL!	#NULL!	#NULL!	#NULL!	#NULL!	#NULL!	#NULL!	#NULL!	#NULL!	#NULL!	#NULL!	#NULL!	#NULL!	#NULL!	#NULL!	#NULL!	#NULL!	#NULL!	#NULL!	#NULL!	#NULL!	#NULL!	#NULL!	#NULL!	#NULL!	#NULL!
2019	2	HAS	26	3	1	5	1	1700	2	2	888	888	0.00112613	0	#NULL!	#NULL!	#NULL!	#NULL!	#NULL!	#NULL!	#NULL!	#NULL!	#NULL!	#NULL!	#NULL!	#NULL!	#NULL!	#NULL!	#NULL!	#NULL!	#NULL!	#NULL!	#NULL!	#NULL!	#NULL!	#NULL!	#NULL!	#NULL!	#NULL!	#NULL!	#NULL!	#NULL!	#NULL!	#NULL!	#NULL!	#NULL!	#NULL!	#NULL!	#NULL!
2026	2	HAS	42	4	0	8	2	900	1	3	999	999	0.001001	0	#NULL!	#NULL!	#NULL!	#NULL!	#NULL!	#NULL!	#NULL!	#NULL!	#NULL!	#NULL!	#NULL!	#NULL!	#NULL!	#NULL!	#NULL!	#NULL!	#NULL!	#NULL!	#NULL!	#NULL!	#NULL!	#NULL!	#NULL!	#NULL!	#NULL!	#NULL!	#NULL!	#NULL!	#NULL!	#NULL!	#NULL!	#NULL!	#NULL!	#NULL!	#NULL!
2029	2	HAS	36	6	1	11	4	1600	2	1	71.93	1.6	28.0977	3	#NULL!	#NULL!	#NULL!	#NULL!	#NULL!	#NULL!	#NULL!	#NULL!	#NULL!	#NULL!	#NULL!	#NULL!	#NULL!	#NULL!	#NULL!	#NULL!	#NULL!	#NULL!	#NULL!	#NULL!	#NULL!	#NULL!	#NULL!	#NULL!	#NULL!	#NULL!	#NULL!	#NULL!	#NULL!	#NULL!	#NULL!	#NULL!	#NULL!	#NULL!	#NULL!
3005	2	TAB	27	2	1	11	4	3578	3	2	65.38	1.52	28.2981	3	#NULL!	#NULL!	#NULL!	#NULL!	#NULL!	#NULL!	#NULL!	#NULL!	#NULL!	#NULL!	#NULL!	#NULL!	#NULL!	#NULL!	#NULL!	#NULL!	#NULL!	#NULL!	#NULL!	#NULL!	#NULL!	#NULL!	#NULL!	#NULL!	#NULL!	#NULL!	#NULL!	#NULL!	#NULL!	#NULL!	#NULL!	#NULL!	#NULL!	#NULL!	#NULL!
3023	2	TAB	24	2	99	5	1	2530	2	1	64.7	1.61	24.9605	2	#NULL!	#NULL!	#NULL!	#NULL!	#NULL!	#NULL!	#NULL!	#NULL!	#NULL!	#NULL!	#NULL!	#NULL!	#NULL!	#NULL!	#NULL!	#NULL!	#NULL!	#NULL!	#NULL!	#NULL!	#NULL!	#NULL!	#NULL!	#NULL!	#NULL!	#NULL!	#NULL!	#NULL!	#NULL!	#NULL!	#NULL!	#NULL!	#NULL!	#NULL!	#NULL!
3035	2	TAB	34	2	1	8	2	800	1	2	61.91	1.56	25.4397	3	#NULL!	#NULL!	#NULL!	#NULL!	#NULL!	#NULL!	#NULL!	#NULL!	#NULL!	#NULL!	#NULL!	#NULL!	#NULL!	#NULL!	#NULL!	#NULL!	#NULL!	#NULL!	#NULL!	#NULL!	#NULL!	#NULL!	#NULL!	#NULL!	#NULL!	#NULL!	#NULL!	#NULL!	#NULL!	#NULL!	#NULL!	#NULL!	#NULL!	#NULL!	#NULL!
3042	2	TAB	42	5	1	15	5	1000	1	1	85.3	1.65	31.3315	4	#NULL!	#NULL!	#NULL!	#NULL!	#NULL!	#NULL!	#NULL!	#NULL!	#NULL!	#NULL!	#NULL!	#NULL!	#NULL!	#NULL!	#NULL!	#NULL!	#NULL!	#NULL!	#NULL!	#NULL!	#NULL!	#NULL!	#NULL!	#NULL!	#NULL!	#NULL!	#NULL!	#NULL!	#NULL!	#NULL!	#NULL!	#NULL!	#NULL!	#NULL!	#NULL!
3044	2	TAB	26	2	0	8	2	1357	2	1	80.3	1.63	30.2232	4	#NULL!	#NULL!	#NULL!	#NULL!	#NULL!	#NULL!	#NULL!	#NULL!	#NULL!	#NULL!	#NULL!	#NULL!	#NULL!	#NULL!	#NULL!	#NULL!	#NULL!	#NULL!	#NULL!	#NULL!	#NULL!	#NULL!	#NULL!	#NULL!	#NULL!	#NULL!	#NULL!	#NULL!	#NULL!	#NULL!	#NULL!	#NULL!	#NULL!	#NULL!	#NULL!
3055	2	TAB	26	2	1	9	3	1244	2	1	63.3	1.58	25.3565	3	#NULL!	#NULL!	#NULL!	#NULL!	#NULL!	#NULL!	#NULL!	#NULL!	#NULL!	#NULL!	#NULL!	#NULL!	#NULL!	#NULL!	#NULL!	#NULL!	#NULL!	#NULL!	#NULL!	#NULL!	#NULL!	#NULL!	#NULL!	#NULL!	#NULL!	#NULL!	#NULL!	#NULL!	#NULL!	#NULL!	#NULL!	#NULL!	#NULL!	#NULL!	#NULL!
3061	2	TAB	22	1	1	8	2	900	1	2	999	999	0.001001	0	#NULL!	#NULL!	#NULL!	#NULL!	#NULL!	#NULL!	#NULL!	#NULL!	#NULL!	#NULL!	#NULL!	#NULL!	#NULL!	#NULL!	#NULL!	#NULL!	#NULL!	#NULL!	#NULL!	#NULL!	#NULL!	#NULL!	#NULL!	#NULL!	#NULL!	#NULL!	#NULL!	#NULL!	#NULL!	#NULL!	#NULL!	#NULL!	#NULL!	#NULL!	#NULL!
4002	2	RCIU	28	3	1	8	2	3190	2	1	68.45	1.53	29.2409	3	#NULL!	#NULL!	#NULL!	#NULL!	#NULL!	#NULL!	#NULL!	#NULL!	#NULL!	#NULL!	#NULL!	#NULL!	#NULL!	#NULL!	#NULL!	#NULL!	#NULL!	#NULL!	#NULL!	#NULL!	#NULL!	#NULL!	#NULL!	#NULL!	#NULL!	#NULL!	#NULL!	#NULL!	#NULL!	#NULL!	#NULL!	#NULL!	#NULL!	#NULL!	#NULL!
4010	2	RCIU	30	1	1	12	5	2960	2	2	47	1.62	17.9089	1	#NULL!	#NULL!	#NULL!	#NULL!	#NULL!	#NULL!	#NULL!	#NULL!	#NULL!	#NULL!	#NULL!	#NULL!	#NULL!	#NULL!	#NULL!	#NULL!	#NULL!	#NULL!	#NULL!	#NULL!	#NULL!	#NULL!	#NULL!	#NULL!	#NULL!	#NULL!	#NULL!	#NULL!	#NULL!	#NULL!	#NULL!	#NULL!	#NULL!	#NULL!	#NULL!
4011	2	RCIU	23	1	1	10	4	1418	2	2	68.3	1.6	26.6797	3	#NULL!	#NULL!	#NULL!	#NULL!	#NULL!	#NULL!	#NULL!	#NULL!	#NULL!	#NULL!	#NULL!	#NULL!	#NULL!	#NULL!	#NULL!	#NULL!	#NULL!	#NULL!	#NULL!	#NULL!	#NULL!	#NULL!	#NULL!	#NULL!	#NULL!	#NULL!	#NULL!	#NULL!	#NULL!	#NULL!	#NULL!	#NULL!	#NULL!	#NULL!	#NULL!
4012	2	RCIU	35	2	1	11	4	3570	3	1	61.2	1.58	24.5153	2	#NULL!	#NULL!	#NULL!	#NULL!	#NULL!	#NULL!	#NULL!	#NULL!	#NULL!	#NULL!	#NULL!	#NULL!	#NULL!	#NULL!	#NULL!	#NULL!	#NULL!	#NULL!	#NULL!	#NULL!	#NULL!	#NULL!	#NULL!	#NULL!	#NULL!	#NULL!	#NULL!	#NULL!	#NULL!	#NULL!	#NULL!	#NULL!	#NULL!	#NULL!	#NULL!
4018	2	RCIU	34	1	1	11	4	1200	2	2	105.85	1.7	36.6263	4	#NULL!	#NULL!	#NULL!	#NULL!	#NULL!	#NULL!	#NULL!	#NULL!	#NULL!	#NULL!	#NULL!	#NULL!	#NULL!	#NULL!	#NULL!	#NULL!	#NULL!	#NULL!	#NULL!	#NULL!	#NULL!	#NULL!	#NULL!	#NULL!	#NULL!	#NULL!	#NULL!	#NULL!	#NULL!	#NULL!	#NULL!	#NULL!	#NULL!	#NULL!	#NULL!
4025	2	RCIU	32	2	1	11	4	1760	2	1	100.7	1.62	38.3707	4	#NULL!	#NULL!	#NULL!	#NULL!	#NULL!	#NULL!	#NULL!	#NULL!	#NULL!	#NULL!	#NULL!	#NULL!	#NULL!	#NULL!	#NULL!	#NULL!	#NULL!	#NULL!	#NULL!	#NULL!	#NULL!	#NULL!	#NULL!	#NULL!	#NULL!	#NULL!	#NULL!	#NULL!	#NULL!	#NULL!	#NULL!	#NULL!	#NULL!	#NULL!	#NULL!
4030	2	RCIU	45	1	1	12	5	2500	2	2	68	1.55	28.3039	3	#NULL!	#NULL!	#NULL!	#NULL!	#NULL!	#NULL!	#NULL!	#NULL!	#NULL!	#NULL!	#NULL!	#NULL!	#NULL!	#NULL!	#NULL!	#NULL!	#NULL!	#NULL!	#NULL!	#NULL!	#NULL!	#NULL!	#NULL!	#NULL!	#NULL!	#NULL!	#NULL!	#NULL!	#NULL!	#NULL!	#NULL!	#NULL!	#NULL!	#NULL!	#NULL!
4031	2	RCIU	9999	999	1	11	4	5000	3	999	51.38	1.5	22.8356	2	#NULL!	#NULL!	#NULL!	#NULL!	#NULL!	#NULL!	#NULL!	#NULL!	#NULL!	#NULL!	#NULL!	#NULL!	#NULL!	#NULL!	#NULL!	#NULL!	#NULL!	#NULL!	#NULL!	#NULL!	#NULL!	#NULL!	#NULL!	#NULL!	#NULL!	#NULL!	#NULL!	#NULL!	#NULL!	#NULL!	#NULL!	#NULL!	#NULL!	#NULL!	#NULL!
4032	2	RCIU	21	1	1	4	1	0	0	2	888	888	0.00112613	0	#NULL!	#NULL!	#NULL!	#NULL!	#NULL!	#NULL!	#NULL!	#NULL!	#NULL!	#NULL!	#NULL!	#NULL!	#NULL!	#NULL!	#NULL!	#NULL!	#NULL!	#NULL!	#NULL!	#NULL!	#NULL!	#NULL!	#NULL!	#NULL!	#NULL!	#NULL!	#NULL!	#NULL!	#NULL!	#NULL!	#NULL!	#NULL!	#NULL!	#NULL!	#NULL!
4036	2	RCIU	31	1	0	8	2	988	1	1	63.6	1.46	29.8367	3	#NULL!	#NULL!	#NULL!	#NULL!	#NULL!	#NULL!	#NULL!	#NULL!	#NULL!	#NULL!	#NULL!	#NULL!	#NULL!	#NULL!	#NULL!	#NULL!	#NULL!	#NULL!	#NULL!	#NULL!	#NULL!	#NULL!	#NULL!	#NULL!	#NULL!	#NULL!	#NULL!	#NULL!	#NULL!	#NULL!	#NULL!	#NULL!	#NULL!	#NULL!	#NULL!
5007	2	CONT	39	1	1	11	4	1500	2	2	54.81	1.49	24.6881	2	#NULL!	#NULL!	#NULL!	#NULL!	#NULL!	#NULL!	#NULL!	#NULL!	#NULL!	#NULL!	#NULL!	#NULL!	#NULL!	#NULL!	#NULL!	#NULL!	#NULL!	#NULL!	#NULL!	#NULL!	#NULL!	#NULL!	#NULL!	#NULL!	#NULL!	#NULL!	#NULL!	#NULL!	#NULL!	#NULL!	#NULL!	#NULL!	#NULL!	#NULL!	#NULL!
5023	2	CONT	28	3	1	6	1	2920	2	1	93	1.63	35.0032	4	#NULL!	#NULL!	#NULL!	#NULL!	#NULL!	#NULL!	#NULL!	#NULL!	#NULL!	#NULL!	#NULL!	#NULL!	#NULL!	#NULL!	#NULL!	#NULL!	#NULL!	#NULL!	#NULL!	#NULL!	#NULL!	#NULL!	#NULL!	#NULL!	#NULL!	#NULL!	#NULL!	#NULL!	#NULL!	#NULL!	#NULL!	#NULL!	#NULL!	#NULL!	#NULL!
5029	2	CONT	9999	1	1	8	2	4000	3	1	54.25	1.61	20.929	2	#NULL!	#NULL!	#NULL!	#NULL!	#NULL!	#NULL!	#NULL!	#NULL!	#NULL!	#NULL!	#NULL!	#NULL!	#NULL!	#NULL!	#NULL!	#NULL!	#NULL!	#NULL!	#NULL!	#NULL!	#NULL!	#NULL!	#NULL!	#NULL!	#NULL!	#NULL!	#NULL!	#NULL!	#NULL!	#NULL!	#NULL!	#NULL!	#NULL!	#NULL!	#NULL!
5046	2	CONT	23	1	1	9	3	1100	1	1	73.45	1.62	27.9873	3	#NULL!	#NULL!	#NULL!	#NULL!	#NULL!	#NULL!	#NULL!	#NULL!	#NULL!	#NULL!	#NULL!	#NULL!	#NULL!	#NULL!	#NULL!	#NULL!	#NULL!	#NULL!	#NULL!	#NULL!	#NULL!	#NULL!	#NULL!	#NULL!	#NULL!	#NULL!	#NULL!	#NULL!	#NULL!	#NULL!	#NULL!	#NULL!	#NULL!	#NULL!	#NULL!
5047	2	CONT	46	2	1	7	2	2300	2	1	62.6	1.59	24.7617	2	#NULL!	#NULL!	#NULL!	#NULL!	#NULL!	#NULL!	#NULL!	#NULL!	#NULL!	#NULL!	#NULL!	#NULL!	#NULL!	#NULL!	#NULL!	#NULL!	#NULL!	#NULL!	#NULL!	#NULL!	#NULL!	#NULL!	#NULL!	#NULL!	#NULL!	#NULL!	#NULL!	#NULL!	#NULL!	#NULL!	#NULL!	#NULL!	#NULL!	#NULL!	#NULL!
5074	2	CONT	30	6	1	8	2	2800	2	1	48.76	1.58	19.5321	2	#NULL!	#NULL!	#NULL!	#NULL!	#NULL!	#NULL!	#NULL!	#NULL!	#NULL!	#NULL!	#NULL!	#NULL!	#NULL!	#NULL!	#NULL!	#NULL!	#NULL!	#NULL!	#NULL!	#NULL!	#NULL!	#NULL!	#NULL!	#NULL!	#NULL!	#NULL!	#NULL!	#NULL!	#NULL!	#NULL!	#NULL!	#NULL!	#NULL!	#NULL!	#NULL!
5081	2	CONT	26	2	1	10	4	980	1	2	85.2	1.66	30.9189	4	#NULL!	#NULL!	#NULL!	#NULL!	#NULL!	#NULL!	#NULL!	#NULL!	#NULL!	#NULL!	#NULL!	#NULL!	#NULL!	#NULL!	#NULL!	#NULL!	#NULL!	#NULL!	#NULL!	#NULL!	#NULL!	#NULL!	#NULL!	#NULL!	#NULL!	#NULL!	#NULL!	#NULL!	#NULL!	#NULL!	#NULL!	#NULL!	#NULL!	#NULL!	#NULL!
5082	2	CONT	31	1	0	11	4	2000	2	1	70.53	1.59	27.8984	3	#NULL!	#NULL!	#NULL!	#NULL!	#NULL!	#NULL!	#NULL!	#NULL!	#NULL!	#NULL!	#NULL!	#NULL!	#NULL!	#NULL!	#NULL!	#NULL!	#NULL!	#NULL!	#NULL!	#NULL!	#NULL!	#NULL!	#NULL!	#NULL!	#NULL!	#NULL!	#NULL!	#NULL!	#NULL!	#NULL!	#NULL!	#NULL!	#NULL!	#NULL!	#NULL!
5084	2	CONT	32	2	1	11	4	1450	2	2	54.1	1.42	26.83	3	#NULL!	#NULL!	#NULL!	#NULL!	#NULL!	#NULL!	#NULL!	#NULL!	#NULL!	#NULL!	#NULL!	#NULL!	#NULL!	#NULL!	#NULL!	#NULL!	#NULL!	#NULL!	#NULL!	#NULL!	#NULL!	#NULL!	#NULL!	#NULL!	#NULL!	#NULL!	#NULL!	#NULL!	#NULL!	#NULL!	#NULL!	#NULL!	#NULL!	#NULL!	#NULL!
5112	2	CONT	33	1	1	15	5	3000	2	1	60.2	1.62	22.9386	2	#NULL!	#NULL!	#NULL!	#NULL!	#NULL!	#NULL!	#NULL!	#NULL!	#NULL!	#NULL!	#NULL!	#NULL!	#NULL!	#NULL!	#NULL!	#NULL!	#NULL!	#NULL!	#NULL!	#NULL!	#NULL!	#NULL!	#NULL!	#NULL!	#NULL!	#NULL!	#NULL!	#NULL!	#NULL!	#NULL!	#NULL!	#NULL!	#NULL!	#NULL!	#NULL!
5122	2	CONT	29	3	1	9	3	1112	2	2	64.5	1.58	25.8372	3	#NULL!	#NULL!	#NULL!	#NULL!	#NULL!	#NULL!	#NULL!	#NULL!	#NULL!	#NULL!	#NULL!	#NULL!	#NULL!	#NULL!	#NULL!	#NULL!	#NULL!	#NULL!	#NULL!	#NULL!	#NULL!	#NULL!	#NULL!	#NULL!	#NULL!	#NULL!	#NULL!	#NULL!	#NULL!	#NULL!	#NULL!	#NULL!	#NULL!	#NULL!	#NULL!
5135	2	CONT	31	2	1	11	4	4000	3	1	87.83	1.61	33.8837	4	#NULL!	#NULL!	#NULL!	#NULL!	#NULL!	#NULL!	#NULL!	#NULL!	#NULL!	#NULL!	#NULL!	#NULL!	#NULL!	#NULL!	#NULL!	#NULL!	#NULL!	#NULL!	#NULL!	#NULL!	#NULL!	#NULL!	#NULL!	#NULL!	#NULL!	#NULL!	#NULL!	#NULL!	#NULL!	#NULL!	#NULL!	#NULL!	#NULL!	#NULL!	#NULL!
5140	2	CONT	9999	999	1	11	4	2000	2	999	58.2	1.52	25.1904	3	#NULL!	#NULL!	#NULL!	#NULL!	#NULL!	#NULL!	#NULL!	#NULL!	#NULL!	#NULL!	#NULL!	#NULL!	#NULL!	#NULL!	#NULL!	#NULL!	#NULL!	#NULL!	#NULL!	#NULL!	#NULL!	#NULL!	#NULL!	#NULL!	#NULL!	#NULL!	#NULL!	#NULL!	#NULL!	#NULL!	#NULL!	#NULL!	#NULL!	#NULL!	#NULL!
5147	2	CONT	28	1	1	14	5	7400	3	2	888	888	0.00112613	0	#NULL!	#NULL!	#NULL!	#NULL!	#NULL!	#NULL!	#NULL!	#NULL!	#NULL!	#NULL!	#NULL!	#NULL!	#NULL!	#NULL!	#NULL!	#NULL!	#NULL!	#NULL!	#NULL!	#NULL!	#NULL!	#NULL!	#NULL!	#NULL!	#NULL!	#NULL!	#NULL!	#NULL!	#NULL!	#NULL!	#NULL!	#NULL!	#NULL!	#NULL!	#NULL!
5148	2	CONT	29	3	1	9	3	3290	2	2	999	999	0.001001	0	#NULL!	#NULL!	#NULL!	#NULL!	#NULL!	#NULL!	#NULL!	#NULL!	#NULL!	#NULL!	#NULL!	#NULL!	#NULL!	#NULL!	#NULL!	#NULL!	#NULL!	#NULL!	#NULL!	#NULL!	#NULL!	#NULL!	#NULL!	#NULL!	#NULL!	#NULL!	#NULL!	#NULL!	#NULL!	#NULL!	#NULL!	#NULL!	#NULL!	#NULL!	#NULL!
[truncated: 495 more columns]
